# Supplementary material for: Metabolite Profiling Reveals Developmental Inequalities in Pinot Noir Berry Tissues Late in Ripening
Source: Front Plant Sci. 2017 Jun 30;8:1108. doi: 10.3389/fpls.2017.01108 (PMC5491620; doi:10.3389/fpls.2017.01108)
Supplement: PRESENTATION S1 — Interactive figures. [file Presentation_1.ZIP]

Archive with 30 entries (27 files):
- Supplemental Interactive Plots/
- Supplemental Interactive Plots/Figure 2Bi.html
- __MACOSX/
- __MACOSX/Supplemental Interactive Plots/
- __MACOSX/Supplemental Interactive Plots/._Figure 2Bi.html
- Supplemental Interactive Plots/Figure 2Ci.html
- __MACOSX/Supplemental Interactive Plots/._Figure 2Ci.html
- Supplemental Interactive Plots/Figure 2Di.html
- __MACOSX/Supplemental Interactive Plots/._Figure 2Di.html
- Supplemental Interactive Plots/Figure 3Bi.html
- __MACOSX/Supplemental Interactive Plots/._Figure 3Bi.html
- Supplemental Interactive Plots/Figure 3Di.html
- __MACOSX/Supplemental Interactive Plots/._Figure 3Di.html
- Supplemental Interactive Plots/Figure 4i.html
- __MACOSX/Supplemental Interactive Plots/._Figure 4i.html
- Supplemental Interactive Plots/Figure 5Bi.html
- __MACOSX/Supplemental Interactive Plots/._Figure 5Bi.html
- Supplemental Interactive Plots/Figure 5Ci.html
- __MACOSX/Supplemental Interactive Plots/._Figure 5Ci.html
- Supplemental Interactive Plots/Figure 5Di.html
- __MACOSX/Supplemental Interactive Plots/._Figure 5Di.html
- Supplemental Interactive Plots/Figure 6Ai.html
- __MACOSX/Supplemental Interactive Plots/._Figure 6Ai.html
- Supplemental Interactive Plots/Figure 6Bi.html
- __MACOSX/Supplemental Interactive Plots/._Figure 6Bi.html
- Supplemental Interactive Plots/Figure 6Ci.html
- __MACOSX/Supplemental Interactive Plots/._Figure 6Ci.html
- Supplemental Interactive Plots/Figure S1.html
- __MACOSX/Supplemental Interactive Plots/._Figure S1.html
- __MACOSX/._Supplemental Interactive Plots
